# Supplementary material for: Paternal and Maternal Genetic Analysis of a Desert Keriyan Population: Keriyans Are Not the Descendants of Guge Tibetans
Source: PLoS One. 2014 Jun 26;9(6):e100479. doi: 10.1371/journal.pone.0100479 (PMC4072674; doi:10.1371/journal.pone.0100479)
Supplement: Table S1 — Pairwise Rst value calculated by AMOVA analysis offered by the YRDH website. (XLSX) [file pone.0100479.s001.xlsx]

## Sheet: Sheet1
Supplemental Table 1 Rst between Keriyan and other reference populations
Population	Amdo, China [Tibetan]	Archangelsk, Russian Federation [Russian]	Central Mongolia [Khalkh]	Kham, China [Tibetan]	Liaoning, China [Mongolian]	Liaoning, China [Northern Han]	Rjasan, Russian Federation [Russian]	Wallachia, Romania [Romanian]	Western Mongolia [Khalkh, Durvud, Bayad, Uriankhai, Khazak, Torguud, Uuld, Zakhchin]	Xinjiang, China [Uighur]	Kazakhstan	Mongolia	Romania	Russian Federation	Keriya
Amdo, China [Tibetan]	-	0	0	0.0041	0	0	0.0005	0	0.0013	0	0	0	0	0	0
Archangelsk, Russian Federation [Russian]	0.1401	-	0	0	0	0	0.3024	0	0.0001	0	0	0.0001	0	0.6186	0.0003
Central Mongolia [Khalkh]	0.1756	0.1145	-	0	0	0	0	0	0.2396	0	0	0.1086	0	0	0
Kham, China [Tibetan]	0.0461	0.256	0.2576	-	0	0	0	0	0	0	0	0	0	0	0
Liaoning, China [Mongolian]	0.1536	0.1539	0.2302	0.319	-	0.0116	0	0	0	0	0	0	0	0	0
Liaoning, China [Northern Han]	0.2242	0.2359	0.3171	0.3974	0.0085	-	0	0	0	0	0	0	0	0	0
Rjasan, Russian Federation [Russian]	0.1116	0.0041	0.1626	0.2189	0.1762	0.2573	-	0	0	0.0008	0	0	0.0001	0.1882	0.0051
Wallachia, Romania [Romanian]	0.1442	0.1779	0.3061	0.3054	0.1364	0.176	0.1678	-	0	0	0	0	0.6097	0	0
Western Mongolia [Khalkh, Durvud, Bayad, Uriankhai, Khazak, Torguud, Uuld, Zakhchin]	0.1059	0.0917	0.006	0.1966	0.1798	0.2724	0.1235	0.2281	-	0	0	0.2189	0	0	0
Xinjiang, China [Uighur]	0.1059	0.0504	0.1692	0.2483	0.0629	0.1121	0.0518	0.057	0.1152	-	0	0	0	0	0
Kazakhstan	0.1464	0.2208	0.2747	0.3249	0.0638	0.0907	0.2343	0.1469	0.2148	0.0797	-	0	0	0	0
Mongolia	0.1595	0.0774	0.0066	0.2562	0.1709	0.2478	0.1186	0.2337	0.0059	0.119	0.1949	-	0	0	0
Romania	0.1325	0.1278	0.2559	0.2866	0.1181	0.1619	0.1225	-0.0022	0.1852	0.035	0.1339	0.1917	-	0	0
Russian Federation	0.1945	-0.0033	0.1373	0.2995	0.1836	0.2506	0.0057	0.1757	0.1195	0.0571	0.2168	0.1026	0.133	-	0
Keriya	0.1584	0.085	0.2257	0.286	0.1725	0.2479	0.057	0.1992	0.1591	0.069	0.2491	0.1738	0.1632	0.0721	-
